# Supplementary material for: Morphology and Dynamics in Hydrated Graphene Oxide/Branched Poly(ethyleneimine) Nanocomposites: An In Silico Investigation
Source: Nanomaterials (Basel). 2023 Jun 15;13(12):1865. doi: 10.3390/nano13121865 (PMC10303114; doi:10.3390/nano13121865)
Supplement: Supplementary file 1 [file nanomaterials-13-01865-s001.zip]

Archive with 1 entries (1 files):
- nanomaterials-2433265-supplementary.pdf
